# Supplementary material for: Accompaniment in the healthcare sector: a systematic review and concept analysis
Source: Front Med (Lausanne). 2026 Feb 20;13:1724133. doi: 10.3389/fmed.2026.1724133 (PMC12962899; doi:10.3389/fmed.2026.1724133)
Supplement: Supplementary file 3 [file Supplementary_file_3.xlsx]

## Sheet: Hoja1
	Reference	Term of study	Definition included
1	Allee-Smith, P. J., Im, M. H., Hughes, J. N., & Clemens, N. H. (2018). Mentor Support Provisions Scale: Measure dimensionality, measurement invariance, and associations with adolescent school functioning. Journal of School Psychology, 67, 69–87. https://doi.org/10.1016/j.jsp.2017.09.006	Mentoring	NO
2	Bedi, R. P. (2006). Concept mapping the client's perspective on counseling alliance formation. Journal of Counseling Psychology, 53(1), 26–35. https://doi.org/10.1037/0022-0167.53.1.26	Counseling	NO
3	Abdennadher, S., & Boudabbous, S. (2023). The entrepreneurial accompaniment process and the importance of context. Business Process Management Journal, 29(5), 1543–1561. https://doi.org/10.1108/BPMJ-07-2022-0307	Accompaniment	No definition or non original definition
4	Amerikaner, M., & Summerlin, M. L. (1982). Group counseling with learning disabled children: Effects of social skills and relaxation training on self-concept and classroom behavior. Journal of Learning Disabilities, 15(6), 340–343. https://doi.org/10.1177/002221948201500607	Counseling	NO
5	Aoki, Y. (2020). Shared decision making for adults with severe mental illness: A concept analysis. Japan Journal of Nursing Science, 17(4), e12365. https://doi.org/10.1111/jjns.12365	Shared Decision-Making	NO
6	Armstrong, J. P. (2018). Accompaniment: Facilitating transformative change in the world. In Leadership and Power in International Development (Building Leadership Bridges) (pp. 197–211). Emerald Publishing Limited. https://doi.org/10.1108/S2058-880120180000006020	Accompaniment	No definition or non original definition
7	Balleux, A., & Perez-Roux, T. (2013). Accompagner un moment de transition professionnelle par un dispositif de formation-action réflexif mené auprès de conseillers en orientation et en accompagnement professionnels. Recherche et Formation. https://doi.org/10.4000/rechercheformation.2150	Accompaniment	No definition or non original definition
8	Batson, V. D., & Yoder, L. H. (2012). Managerial coaching: A concept analysis. Journal of Advanced Nursing, 68(7), 1658–1669. https://doi.org/10.1111/j.1365-2648.2011.05840.x	Coaching	YES
9	Becker, U. (2016). The Marte Meo-concept as a useful tool in understanding and counseling in FTD. Journal of Neurochemistry, 138, 257–258. https://doi.org/10.1111/jnc.13692	Counseling	NO
10	Bense, N., Das, P., Rao, P. S., & John, A. S. (2013). Enhancing counselling strategies for leprosy patients through the participation scale. Leprosy Review, 84(3), 199–208.	Counseling	NO
11	Berk, R. A., Berg, J., Mortimer, R., Walton-Moss, B., & Yeo, T. P. (2005). Measuring the effectiveness of faculty mentoring relationships. Academic Medicine, 80(1), 66–71.	Mentoring	YES
12	Boede, F. K. (1971). Patient and family counseling: An old concept with a new face. Hospital Progress, 52(10), 32–33.	Counseling	NO
13	Bonnet, C. (2021). L’accompagnement en santé mentale.	Accompaniment	No definition or non original definition
14	Brennan, A., & Williams, D. (1993). Preceptorship: Is it a workable concept? Nursing Standard, 7(52), 34–36. https://doi.org/10.7748/ns.7.52.34.s40	Preceptorship	YES
15	Breviglieri, M., & Stavo-Debauge, J. (2006). Accompagnement social à l’insertion : entre sollicitude et sollicitation. In Eymard-Duvernay (Ed.), L’économie des conventions, méthodes et résultats. Tome II: Développements (pp. 129–144). Découverte.	Accompaniment	No definition or non original definition
16	Brown, A. W., Shlobin, O. A., Weir, N., Albano, M. C., Ahmad, S., Smith, M., Leslie, K., & Nathan, S. D. (2012). Dynamic patient counseling: A novel concept in idiopathic pulmonary fibrosis. Chest, 142(4), 1005–1010. https://doi.org/10.1378/chest.12-0298	Counseling	NO
17	Campiñez Navarro, M., Pérula de Torres, L. Á., Bosch Fontcuberta, J. M., Barragán Brun, N., Arbonies Ortiz, J. C., Novo Rodríguez, J. M., Bóveda Fontán, J., Martín Álvarez, R., Prados Castillejo, J. A., Rivas Doutreleau, G. R., Domingo Peña, C., Castro Moreno, J. J., & Romero Rodríguez, E. M. (2016). Measuring the quality of motivational interviewing in primary health care encounters: The develop…	Motivational Interview	NO
18	Camveren, H., & Vatan, F. (2018). Psychometric testing of the Turkish version of the mentoring competency assessment scale for faculty. JPMA: The Journal of the Pakistan Medical Association, 68(12), 1804–1808.	Mentoring	NO
19	Cencini, A. (2008). Accompagnamento. In Dizionario di Scienze dell’Educazione. Libreria Ateneo Salesiano.	Accompaniment	No definition or non original definition
20	Chambers, D. W. (2023). Toward an operational definition of shared decision making: A conceptual analysis. Journal of Evaluation in Clinical Practice, 29(7), 1061–1067. https://doi.org/10.1111/jep.13773	Shared Decision-Making	NO
21	Chapman, D. J., Morel, K., Anderson, A. K., Damio, G., & Pérez-Escamilla, R. (2010). Breastfeeding peer counseling: From efficacy through scale-up. Journal of Human Lactation, 26(3), 314–326. https://doi.org/10.1177/0890334410369481	Counseling	NO
22	Charles, C., Gafni, A., & Whelan, T. (1997). Shared decision-making in the medical encounter: What does it mean? (Or it takes at least two to tango). Social Science & Medicine, 44(5), 681–692.	Shared Decision-Making	YES
23	Chickerella, B. G., & Lutz, W. J. (1981). Professional nurturance: Preceptorship for undergraduate nursing students. American Journal of Nursing, 81(1), 107–109.	Preceptorship	YES
24	Chung, M. J., Park, Y., & Eun, Y. (2016). Validity and reliability of Korean version of the Spiritual Care Competence Scale. Journal of Korean Academy of Nursing, 46(6), 871–880. https://doi.org/10.4040/jkan.2016.46.6.871	Shared Decision-Making	NO
25	Clinebell, H. J. (1966). Basic types of pastoral care and counseling. Abingdon Press.	Counseling	NO
26	Danner, M., Geiger, F., Wehkamp, K., Rueffer, J. U., Kuch, C., Sundmacher, L., Skjelbakken, T., Rummer, A., Novelli, A., Debrouwere, M., & Scheibler, F. (2020). Making shared decision-making (SDM) a reality: Protocol of a large-scale long-term SDM implementation programme at a Northern German University Hospital. BMJ Open, 10(10), e037575. https://doi.org/10.1136/bmjopen-2020-037575	Shared Decision-Making	NO
27	Day, D., & Carpenter, T. (2015). A history of sports coaching in Britain: Overcoming amateurism. Routledge. https://doi.org/10.4324/9781315775067	Coaching	YES
28	Di Gennaro, S., Fila, J., Veloso, V., Lasmarías, C., & Tripodoro, V. A. (2024). Perceived self-efficacy scale on shared care planning (ACP-SEs) Argentina. Medicina, 84(4), 619–628.	Shared Decision-Making	NO
29	Dietrich, M., & Gottlieb, T. (2024). Counseling concept in oncological care at Essen University Hospital. Oncology Research and Treatment, 47, 189. https://doi.org/10.1159/000540557	Counseling	NO
30	Dorsey, L. E., & Baker, C. M. (2004). Mentoring undergraduate nursing students: Assessing the state of the science. Nurse Educator, 29(6), 260–265. https://doi.org/10.1097/00006223-200411000-00013	Mentoring	NO
31	Everly, G. S., Jr. (2000). “Pastoral crisis intervention”: Toward a definition. International Journal of Emergency Mental Health, 2(2), 69–71.	Other	NO
32	García Nieto, N. (2008). The tutorial function of the university in the current context of higher education [La función tutorial de la universidad en el actual contexto de la educación superior]. Revista Interuniversitaria de Formación del Profesorado, 22(1), 21–48.	Preceptorship	NO
33	García-Cardo, S., Queiruga-Dios, M., & Queiruga-Dios, A. (2023). Comparative study of accompaniment programs for undergraduate degree students in Spanish universities. Frontiers in Psychology, 14, 1–8. https://doi.org/10.3389/fpsyg.2023.1165232	Accompaniment	No definition or non original definition
34	Glaser-Hekman, A. (1994). The hospice concept and accompaniment of cancer patients in pain. Die Hospiz-Idee und die Begleitung tumorkranker Schmerzpatienten, 47(10), 18–19.	Accompaniment	No definition or non original definition
35	Goodyear, R. K., Lichtenberg, J. W., Tracey, T. J. G., Claiborn, C. D., & Wampold, B. E. (2005). Ideographic concept mapping in counseling psychology research: Conceptual overview, methodology, and an illustration. Journal of Counseling Psychology, 52(2), 236–242. https://doi.org/10.1037/0022-0167.52.2.236	Counseling	NO
36	Gore Moses, R., Nieters, A., Valentine, K. D., Wooters, M., Wynn, J., Wardyn, A., Amendola, L., Sepucha, K. R., & Shannon, K. M. (2023). Performance of the shared decision-making process scale for use in evaluation of hereditary cancer genetic testing decisions. Journal of Genetic Counseling, 32(5), 957–964. https://doi.org/10.1002/jgc4.1704	Shared Decision-Making	NO
37	Grant, A. M. (2006). A personal perspective on professional coaching and the development of coaching psychology. International Coaching Psychology Review, 1(1), 12–22.	Coaching	YES
38	Griffith, E. E., & Young, J. L. (1987). Pastoral counseling and the concept of malpractice. Bulletin of the American Academy of Psychiatry and the Law, 15(3), 257–265.	Counseling	NO
39	Heesen, C., Kasper, J., Schäffler, N., Bingel, U., Rosenkranz, M., Hamann, J., & Köpke, S. (2012). The concept of shared decision making in the field of neurology. Shared Decision Making in der Neurologie – Wieso? Wann? Wie viel?, 18(4), 207–215.	Shared Decision-Making	NO
40	Heinmüller, M., Liel, K., Angerer, P., Gündel, H., Geldermann, B., Gottwald, M., Kimil, A., & Limm, H. (2014). Health coaching as a part of integration into the job market—Evaluation of a qualification concept. Gesundheitswesen, 76(3), 151–159. https://doi.org/10.1055/s-0033-1345198	Coaching	NO
41	Henriksen, N., Normann, H. K., & Skaalvik, M. W. (2012). Development and testing of the Norwegian version of the Clinical Learning Environment, Supervision and Nurse Teacher (CLES+T) evaluation scale. International Journal of Nursing Education Scholarship, 9, Article 10. https://doi.org/10.1515/1548-923X.2239	Clinical Supervision	NO
42	Hill, C. J., & Horton, M. (1990). Marketing: A vital concept for contemporary counseling practitioners. Journal of Marketing for Mental Health, 2(2), 29–37.	Counseling	NO
43	Hishinuma, Y., Horiuchi, S., & Yanai, H. (2016). Development and assessment of the validity and reliability of a scale for measuring the mentoring competencies of Japanese clinical midwives: An exploratory quantitative research study. Nurse Education Today, 41, 60–66. https://doi.org/10.1016/j.nedt.2016.03.021	Mentoring	NO
44	Huang, C., Plummer, V., Lam, L., & Cross, W. (2020). Translation and psychometric testing of a decision-making scale. Journal of Psychiatric and Mental Health Nursing, 27(5), 533–542. https://doi.org/10.1111/jpm.12601	Shared Decision-Making	NO
45	Hunter, R. J. (1990). Dictionary of pastoral care and counseling. Abingdon Press.	Counseling	YES
46	Ito, H. (1975). Counseling workshops in Japan: History, concept, and prospects. Interpersonal Development, 5(3), 171–180.	Counseling	NO
47	Jerez Yàñez, Ó., Aranda Càceres, R., Corvalán Canessa, F., González Rojas, L., & Ramos Torres, A. (2019). A teaching accompaniment and development model: Possibilities and challenges for teaching and learning centers. International Journal for Academic Development, 24(2), 204–208. https://doi.org/10.1080/1360144X.2019.1594238	Accompaniment	No definition or non original definition
48	Jin, R., Hoang, G., Nguyen, T.-P., Nguyen, P.-T., Le, T.-T., La, V.-P., Nguyen, M.-H., & Vuong, Q.-H. (2023). An analytical framework-based pedagogical method for scholarly community coaching: A proof of concept. MethodsX, 10, 102082. https://doi.org/10.1016/j.mex.2023.102082	Coaching	NO
49	Johansson, U. B., Kaila, P., Ahlner-Elmqvist, M., Leksell, J., Isoaho, H., & Saarikoski, M. (2010). Clinical learning environment, supervision and nurse teacher evaluation scale: Psychometric evaluation of the Swedish version. Journal of Advanced Nursing, 66(9), 2085–2093. https://doi.org/10.1111/j.1365-2648.2010.05370.x	Clinical Supervision	YES
50	Kalinina, A. M., Gornyy, B. E., & Kulikova, M. S. (2020). Preventive counseling of patients with multiple risk factors: The concept of a “leading” risk factor. Profilakticheskaya Meditsina, 23(5), 132–138. https://doi.org/10.17116/profmed202023051132	Counseling	NO
51	Körner, M., Becker, S., Dinius, J., Müller, C., Zimmermann, L., & Rundel, M. (2018). A patient-centred team-coaching concept for medical rehabilitation. Journal of Interprofessional Care, 32(1), 123–126. https://doi.org/10.1080/13561820.2017.1357542	Coaching	YES
52	Körner, M., Luzay, L., Plewnia, A., Becker, S., Rundel, M., Zimmermann, L., & Müller, C. (2017). A cluster-randomized controlled study to evaluate a team coaching concept for improving teamwork and patient-centeredness in rehabilitation teams. PLoS ONE, 12(7), e0180171. https://doi.org/10.1371/journal.pone.0180171	Coaching	NO
53	Lakhani, M. (2015). When I say … mentoring. Medical Education, 49(8), 757–758.	Mentoring	YES
54	Lasmarías, C., Velasco Sanz, T., & Carrero Planes, V. E. (2020). Planificación compartida de la atención: ¿La COVID-19, una oportunidad? Medicina Paliativa, 27, 267–268.	Shared Decision-Making	YES
55	Levine, R. B., Hebert, R. S., & Wright, S. M. (2003). The three-headed mentor: Rethinking the classical construct. Medical Education, 37(5), 486. https://doi.org/10.1046/j.1365-2923.2003.01502_16.x	Mentoring	NO
56	Lofquist, L. H. (1959). An operational definition of rehabilitation counseling. Journal of Rehabilitation, 25, 7–9.	Counseling	YES
57	Madson, M. B., Mohn, R. S., Zuckoff, A., Schumacher, J. A., Kogan, J., Hutchison, S., Magee, E., & Stein, B. (2013). Measuring client perceptions of motivational interviewing: Factor analysis of the Client Evaluation of Motivational Interviewing scale. Journal of Substance Abuse Treatment, 44(3), 330–335. https://doi.org/10.1016/j.jsat.2012.08.015	Motivational Interview	NO
58	Madson, M. B., Villarosa, M. C., Schumacher, J. A., & Mohn, R. S. (2016). Evaluating the validity of the Client Evaluation of Motivational Interviewing Scale in a brief motivational intervention for college student drinkers. Journal of Substance Abuse Treatment, 65, 51–57. https://doi.org/10.1016/j.jsat.2016.02.001	Motivational Interview	NO
59	Manfredini, D. (2013). A better definition of counselling strategies is needed to define effectiveness in temporomandibular disorders management. Evidence-Based Dentistry, 14(4), 118–119. https://doi.org/10.1038/sj.ebd.6400972	Counseling	NO
60	Markert, J., Herget, S., Vogel, M., Gausche, R., Hilbert, A., & Blüher, S. (2012). After care treatment approach for adolescent obesity via telephone counseling following an obesity treatment program—Study concept. Hormone Research in Paediatrics, 78, 279. https://doi.org/10.1159/000343184	Counseling	NO
61	Meier, S. R. (2013). Concept analysis of mentoring. Advances in Neonatal Care, 13(5), 341–345. https://doi.org/10.1097/ANC.0b013e3182a14ca4	Mentoring	YES
62	Melnyk, B. M., Hsieh, A. P., & Mu, J. (2022). Psychometric properties of the Evidence-Based Practice Mentorship Scale. Worldviews on Evidence-Based Nursing, 19(4), 316–321. https://doi.org/10.1111/wvn.12596	Mentoring	NO
63	Millán Guisleri, E., & Jutard, A. (2023). El papel del maestro en la educación: El acompañamiento entendido como ayudar a crecer a la persona. In J. López González & L. Martín Martínez (Eds.), La potencia educativa de la relación. Actas del I Congreso Internacional (pp. 139–140). Octaedro. [ISBN: 978-84-19690-03-6]	Accompaniment	No definition or non original definition
64	Miller, W., & Rollnick, S. (2013). Motivational interviewing: Helping people change (3rd ed.). The Guilford Press.	Motivational Interview	YES
65	Milne, D. (2007). An empirical definition of clinical supervision. The British Journal of Clinical Psychology, 46, 437–447. https://doi.org/10.1348/014466507X197415	Clinical Supervision	YES
66	Montroni, I., Mari, G., Boni, L., Maggioni, D., Crippa, J., Cocozza, E., Ferrari, G., Ugolini, G., Capelli, P., Berti, S., Pugliese, R., & Spinelli, A. (2021). Surgical coaching applied to laparoscopic TME for continuous professional development in rectal surgery: Proof of concept. Updates in Surgery, 73(5), 1805–1810. https://doi.org/10.1007/s13304-021-01137-w	Coaching	NO
67	Myers, N. D., Feltz, D. L., & Wolfe, E. W. (2008). A confirmatory study of rating scale category effectiveness for the Coaching Efficacy Scale. Research Quarterly for Exercise and Sport, 79(3), 300–311. https://doi.org/10.1080/02701367.2008.10599493	Coaching	NO
68	Naar, S., Chapman, J., Cunningham, P. B., Ellis, D., MacDonell, K., & Todd, L. (2021). Development of the Motivational Interviewing Coach Rating Scale (MI-CRS) for health equity implementation contexts. Health Psychology, 40(7), 439–449. https://doi.org/10.1037/hea0001064	Coaching	NO
69	Nair, M. K. C., Leena, M. L., & Ajithkumar, K. (2016). Concept of health care counseling for pediatricians. Indian Pediatrics, 53(11), 961–963. https://doi.org/10.1007/s13312-016-0968-z	Counseling	NO
70	Nelson-Jones, R. (2011). Basic counselling skills: A helper’s manual (3rd ed.). SAGE Publications.	Counseling	YES
71	Olsen, J. M. (2014). Health coaching: A concept analysis. Nursing Forum, 49(1), 18–29. https://doi.org/10.1111/nuf.12042	Coaching	NO
72	Orón Semper, J. V. (2023). La potencia educativa de la relación interpersonal: Los dos principios que rigen el aprendizaje. In Educar a través del acompañamiento y la relación (Vol. 3, pp. 65–82). Octaedro. [ISBN: 978-84-19690-56-2]	Accompaniment	No definition or non original definition
73	Orón Semper, J. V. (2024). Papel del acompañamiento ante la emergencia del ChatGPT. In Empoderando la docencia en la era digital: Innovación, tecnología y renovación pedagógica (pp. 269–287). Dykinson. [ISBN: 978-84-1170-924-8]	Accompaniment	No definition or non original definition
74	Paradiso, L. (2003). Il percorso della famiglia adottiva: strumenti per l'ascolto e l'accompagnamento. Rivista Italiana di Educazione Familiare, 2, 129–139.	Accompaniment	No definition or non original definition
75	Park, E. S., & Cho, I. Y. (2018). Shared decision-making in the paediatric field: A literature review and concept analysis. Scandinavian Journal of Caring Sciences, 32(2), 478–489. https://doi.org/10.1111/scs.12496	Shared Decision-Making	NO
76	Patel, V., Sharma, D., & Joshi, R. (2021). Effectiveness of pre-conception counseling and explore the concept regarding preconceptual counseling among eligible couples in selected areas of Vadodara—A mixed method approach. Journal of Cardiovascular Disease Research, 12(3), 1475–1479. https://doi.org/10.31838/jcdr.2021.12.03.190	Counseling	NO
77	Pérula, L. Á., Campiñez, M., Bosch, J. M., Barragán Brun, N., Arboniés, J. C., Bóveda Fontán, J., Martín Álvarez, R., Prados, J. A., Martín-Rioboó, E., Massons, J., Criado, M., Fernández, J. Á., Parras, J. M., Ruiz-Moral, R., & Novo, J. M. (2012). Is the scale for measuring motivational interviewing skills a valid and reliable instrument for measuring the primary care professionals’ motivational …	Motivational Interview	NO
78	Pinilla, S., Pander, T., von der Borch, P., Fischer, M. R., & Dimitriadis, K. (2015). 5 years of experience with a large-scale mentoring program for medical students. GMS Zeitschrift für Medizinische Ausbildung, 32(1), Doc5. https://doi.org/10.3205/zma000947	Mentoring	NO
79	Ramani, S., Gruppen, L., & Kachur, E. K. (2006). Twelve tips for developing effective mentors. Medical Teacher, 28(5), 404–408.	Mentoring	YES
80	Ramani, S., Thampy, H., McKimm, J., Rogers, G. D., Hays, R., Kusurkar, R. A., Schumacher, D. J., Kachur, E. K., Fornari, A., Chisolm, M. S., Filipe, H. P., Turner, T. L., & Wilson, K. W. (2020). Twelve tips for organising speed mentoring events for healthcare professionals at small or large-scale venues. Medical Teacher, 42(12), 1322–1329. https://doi.org/10.1080/0142159X.2020.1737323	Mentoring	YES
81	Regev, D., Snir, S., Sarrabia, D. K., Alon, A., & Kaiser, S. (2024). Parental accompaniment in the education system: The development of a working model. The Arts in Psychotherapy, 90, 102173. https://doi.org/10.1016/j.aip.2024.102173	Accompaniment	No definition or non original definition
82	Richardson, D., Landreville, J. M., Trier, J., Cheung, W. J., Bhanji, F., Hall, A. K., Frank, J. R., & Oswald, A. (2024). Coaching in Competence by Design: A new model of coaching in the moment and coaching over time to support large-scale implementation. Perspectives on Medical Education, 13(1), 33–43. https://doi.org/10.5334/pme.959	Coaching	NO
83	Riemer, M., & Kearns, M. A. (2010). Description and psychometric evaluation of the Youth Counseling Impact Scale. Psychological Assessment, 22(2), 259–268. https://doi.org/10.1037/a0018507	Counseling	NO
84	Rikhotso, S. R., Williams, M. J. S., & de Wet, G. (2010). Clinical accompaniment in a rural hospital: Student and professional nurses experience. https://repository.nwu.ac.za/handle/10394/4738	Accompaniment	No definition or non original definition
85	Rodrigues, E. M., Soares, F. P. D. T. P., & Boog, M. C. F. (2005). Rescuing the concept of counseling within the nutritional attendance context [Resgate do conceito de aconselhamento no contexto do atendimento nutricional]. Revista de Nutrição, 18(1), 119–128. https://doi.org/10.1590/s1415-52732005000100011	Counseling	NO
86	Saarikoski, M., Isoaho, H., Warne, T., & Leino-Kilpi, H. (2008). The nurse teacher in clinical practice: Developing the new sub-dimension to the Clinical Learning Environment and Supervision (CLES) Scale. International Journal of Nursing Studies, 45(8), 1233–1237. https://doi.org/10.1016/j.ijnurstu.2007.07.009	Clinical Supervision	NO
87	San Martín Cantero. (2021). Improvement practices for the pedagogical accompaniment process. Revista Actualidades Educativas en Investigación, 21(2), 1–24.	Accompaniment	No definition or non original definition
88	Sandman, L. (2009). The concept of negotiation in shared decision making. Health Care Analysis, 17(3), 236–243. https://doi.org/10.1007/s10728-008-0103-y	Shared Decision-Making	NO
89	Scibilia, D. P. (2019). A pedagogy of accompaniment. Teaching Ethics, 18(2), 171–181. https://doi.org/10.5840/tej201910264	Accompaniment	No definition or non original definition
90	Shamian, J., & Inhaber, R. (1985). The concept and practice of preceptorship in contemporary nursing: A review of pertinent literature. International Journal of Nursing Studies, 22(2), 79–88.	Preceptorship	NO
91	Shimazu, T. (2018). The development of a public health nurses precepting experiential learning scale. Nihon Koshu Eisei Zasshi [Japanese Journal of Public Health], 65(8), 377–385. https://doi.org/10.11236/jph.65.8_377	Preceptorship	NO
92	Shirai, S. (1985a). [Counseling for the patient. 1. Definition of counseling]. Kangogaku Zasshi, 49(2), 221–224.	Counseling	NO
93	Shirai, S. (1985b). [Counseling of the patient. 2. Definition of counseling]. Kangogaku Zasshi, 49(3), 341–344.	Counseling	NO
94	Shoesmith, W. D., Abdullah, A. C., Tan, B. Y., Kamu, A., Ho, C. M., Giridharan, B., Forman, D., & Fyfe, S. (2022). Development of a scale to measure shared problem-solving and decision-making in mental healthcare. Patient Education and Counseling, 105(7), 2480–2488. https://doi.org/10.1016/j.pec.2022.01.005	Shared Decision-Making	NO
95	Sorcinelli, M. D., & Yun, J. (2007). From mentor to mentoring networks: Mentoring in the new academy. Change: The Magazine of Higher Learning, 39, 58–61.	Mentoring	YES
96	Sozio, S. M., Chan, K. S., & Beach, M. C. (2017). Development and validation of the Medical Student Scholar–Ideal Mentor Scale (MSS-IMS). BMC Medical Education, 17, Article 132. https://doi.org/10.1186/s12909-017-0969-1	Mentoring	NO
97	Stewart, B. M., & Krueger, L. E. (1996). An evolutionary concept analysis of mentoring in nursing. Journal of Professional Nursing, 12(5), 311–321.	Mentoring	NO
98	Stiggelbout, A. M., Pieterse, A. H., & De Haes, J. (2015). Shared decision-making: Concepts, evidence, and practice. Patient Education and Counseling, 98(10), 1172–1179. https://doi.org/10.1016/j.pec.2015.06.022	Shared Decision-Making	YES
99	Sullivan-Bolyai, S., Bova, C., & Johnson, K. (2020). Development and psychometric testing of the Peer-Mentor Support Scale for parents of children with Type 1 Diabetes and for youths with Type 1 Diabetes. The Diabetes Educator, 46(2), 191–196. https://doi.org/10.1177/0145721720907055	Other	NO
100	Takenoshita, S., Iwakura, M., Nagasawa, T., & Nomura, K. (2024). Scale development for "Great Research Mentors" and its relationship to mentees' psychological burnout in young physician researchers. The Tohoku Journal of Experimental Medicine, 262(2), 51–62. https://doi.org/10.1620/tjem.2023.J102	Mentoring	NO
101	Valentine, K. D., Vo, H., Fowler, F. J., Brodney, S., Barry, M. J., & Sepucha, K. R. (2021). Development and evaluation of the Shared Decision Making Process Scale: A short patient-reported measure. Medical Decision Making, 41(2), 108–119. https://doi.org/10.1177/0272989X20977878	Shared Decision-Making	NO
102	Verjano Sánchez, F., Salinas Sanz, J. A., Barrios Miras, E., Del Río Pastoriza, I., Noriega Echevarría, I., Alijas Merillas, M. J., Moreno Madrid, F., Peláez Cantero, M. J., García Iñiguez, J. P., & Riaño Galán, I. (2023). Accompaniment of minors during health care procedures [Acompañamiento a los menores durante los procedimientos asistenciales]. Anales de Pediatría (English Edition), 99(5), 321…	Accompaniment	No definition or non original definition
103	Vo, H., Valentine, K. D., Barry, M. J., & Sepucha, K. R. (2023). Evaluation of the shared decision-making process scale in cancer screening and medication decisions. Patient Education and Counseling, 108, 107617. https://doi.org/10.1016/j.pec.2022.107617	Shared Decision-Making	NO
104	Ward, A. E., & McComb, S. A. (2018). Formalising the precepting process: A concept analysis of preceptorship. Journal of Clinical Nursing, 27(5–6), e873–e881. https://doi.org/10.1111/jocn.14203	Preceptorship	NO
105	Watkins, C. E., Jr., Davis, E., Love, P., & Callahan, J. L. (2016). Supervisor allegiance as a critical construct: A brief communication. American Journal of Psychotherapy, 70(4), 439–444. https://doi.org/10.1176/appi.psychotherapy.2016.70.4.439	Clinical Supervision	NO
106	Watkins, M. (2015). Psycosocial accompaniment. Journal of Social and Political Psychology, 3(1), 324–341. https://doi.org/10.5964/jspp.v3i1.103	Accompaniment	No definition or non original definition
107	Winstanley, J., & White, E. (2011). The MCSS-26: Revision of the Manchester Clinical Supervision Scale using the Rasch Measurement Model. Journal of Nursing Measurement, 19(3), 160–178. https://doi.org/10.1891/1061-3749.19.3.160	Clinical Supervision	NO
108	Workneh, G., Scherzer, L., Kirk, B., Draper, H. R., Anabwani, G., Wanless, R. S., Jibril, H., Gaetsewe, N., Thuto, B., & Tolle, M. A. (2013). Evaluation of the effectiveness of an outreach clinical mentoring programme in support of paediatric HIV care scale-up in Botswana. AIDS Care, 25(1), 11–19. https://doi.org/10.1080/09540121.2012.674096	Mentoring	NO
109	Wünsch, A., Figueiredo, M., Ihorst, G., & Joos, A. (2017). Transfer of communication skills into clinical practice: Evaluation of a new coaching concept and results of a RCT. Psycho-Oncology, 26, 116. https://doi.org/10.1002/pon.4476	Coaching	NO
110	Yarbrough, A., & Phillips, L. K. (2022). Peer mentoring in nursing education: A concept analysis. Nursing Forum, 57(6), 1545–1550. https://doi.org/10.1111/nuf.12832	Mentoring	YES
111	Yoder, L. (1990). Mentoring: A concept analysis. Nursing Administration Quarterly, 15(1), 9–19.	Mentoring	NO
112	Yoon, S., & Yeom, H. A. (2024). Development of the Hybrid Clinical Practicum Environment Scale for nursing students. Journal of Korean Academy of Nursing, 54(3), 340–357. https://doi.org/10.4040/jkan.24016	Clinical Supervision	NO
113	Zhang, X., Tanana, M., Weitzman, L., Narayanan, S., Atkins, D., & Imel, Z. (2023). You never know what you are going to get: Large-scale assessment of therapists' supportive counseling skill use. Psychotherapy (Chicago, Ill.), 60(2), 149–158. https://doi.org/10.1037/pst0000460	Counseling	NO
114	Zhao, R., Chen, Y. H., Yu, H. T., Xiao, L., Wen, J., & Yeh, T. P. (2017). Psychometric characteristics of the Clinical Nursing Mentors' Behavior Scale [in Chinese]. Hu Li Za Zhi: The Journal of Nursing, 64(4), 53–62. https://doi.org/10.6224/JN.000054	Mentoring	NO
115	Zhao, R., Watson, R., & Chen, Y. (2018). Validation of Mentors' Behavior Scale among mentors. Nurse Education Today, 71, 180–184. https://doi.org/10.1016/j.nedt.2018.09.034	Mentoring	NO
